# Supplementary material for: Screening for broad-spectrum antimicrobial endophytes from Rosa roxburghii and multi-omic analyses of biosynthetic capacity
Source: Front Plant Sci. 2022 Nov 16;13:1060478. doi: 10.3389/fpls.2022.1060478 (PMC9709285; doi:10.3389/fpls.2022.1060478)
Supplement: Supplementary file 5 [file Table_1.xls]

## Sheet: Supplemental Table S1
Species	Strain accession number	Width of the inhibition zone (I/mm)
		Lasiodiplodia theobromae	Botryosphaeria dothidea	Colletotrichum capsici	Pyricularia oryzae	Rhizoctonia solani	Fusarium oxysporum	Pseudomonas syringae pv. actinidiae	Pantoea agglomerans	Bacillus subtilis	Staphylococcus aureus	Pseudomonas aeruginosa	Escherichia coli
Botryosphaeria wangensis	HGUP190007	0	0	0	0	0	0	0	0	0	0	0	0
Botryosphaeria wangensis	HGUP191015	0	0	0	0	0	0	0	0	0	0	0	0
Botryosphaeria wangensis	HGUP191039	0	1	0	0	0	0	0	0	0	0	0	0
Botryosphaeria wangensis	HGUP193017	0	0	0	0	0	0	0	0	1.5	0	0	0
Botryosphaeria wangensis	HGUP194027	0	0	0	0	0	0	0	0	2	0	0	0
Botryosphaeria wangensis	HGUP194028	0	0	0	0	0	0	0	0	3.5	0	0	0
Botryosphaeria wangensis	HGUP194029	0	0	0	0	0	0	0	0	0	0	0	0
Macrophomina phaseolina	HGUP190009	0	0	0	0	0	0	0	0	0	0	0	0
Macrophomina phaseolina	HGUP190010	0	0	0	0	0	0	0	0	0	0	0	0
Macrophomina phaseolina	HGUP190011	0	0	0	0	0	0	0	0	0	0	0	0
Neofusicoccum parvum	HGUP191037	1	0	0	2	0	0	0	0	5	0	0	0
Neofusicoccum parvum	HGUP191038	1	2	0	0	0	0	0	0	3	0	0	0
Neofusicoccum parvum	HGUP191132	1.5	1	4	0	0	3	0	0	5	0	0	0
Neofusicoccum sp.	HGUP190038	0	0	0	0	0	0	0	0	0	0	0	0
Neofusicoccum sp.	HGUP191080	0	0	0	0	0	0	4	4	7.5	3.5	0	1
Phyllosticta telopeae	HGUP192003	0	0	0	0	5	5	0	0	0	0	0	0
Guignardia psidii	HGUP191042	0	0	0	0	4	0	3	1	1.5	0	0	0
Guignardia psidii	HGUP194047	0	0	0	0	0	0	0	0	3.5	0	0	0
Aureobasidium microstictum	HGUP191071	0	0	1	0	2	0	8	5	9.5	4.5	3	0
Penicillium crustosum	HGUP190031	0	4	0	0	0	0	0	0	3.5	0	0	0
Penicillium steckii	HGUP190198	0	0	0	0	0	0	0	0	2.5	0	0	0
Penicillium rotoruae	HGUP190137	0	2	2	0	0	0	0	0	0	0	0	0
Aspergillus fumigatus	HGUP190200	0	0	0	0	0	0	0	0	0	0	0	0
Aspergillus fumigatus	HGUP192001	0	0	0	0	3	3	0	0	0	0	0	0
Aspergillus uvarum	HGUP192015	0	3	0	0	0	0	0	4	12	6	4	3.5
Aspergillus uvarum	HGUP192016	0	3	0	0	0	0	8	4	7	6	3	2.5
Aspergillus sydowii	HGUP191117	0	0	0	0	0	0	0	0	5	0	0	0
Talaromyces rosarhiza	HGUP190040	0	0	0	0	0	0	0	0	2.5	0	0	0
Pezicula radicicola	HGUP190039	0	0	0	0	0	0	0	0	4	0	0	0
Botrytis elliptica	HGUP196005	0	2	0	0	1	0	3	0	6.5	2	0	0
Botrytis elliptica	HGUP196008	0	0	0	0	0	0	3	0	4	0	0	0
Botrytis elliptica	HGUP196009	0	0	0	0	0	0	0	1	2	0	0	0
Mycoleptodiscus terrestris	HGUP190017	4	0	2	0	0	0	2	0	3	0	0	0
Mycoleptodiscus terrestris	HGUP190018	4	0	2	0	0	0	4	0	3	0	0	0
Mycoleptodiscus terrestris	HGUP190044	0	0	0	0	0	0	0	0	0	0	0	0
Ascodesmis rosicola	HGUP190035	0	0	0	0	0	0	0	0	2	0	0	0
Didymosphaeria sp. (Paraconiothyrium brasiliense)	HGUP194014	0	0	0	0	0	0	6	0	7	0	0	0
Epicoccum latusicollum	HGUP191049	0	0	0	0	0	0	5	3	8	0	1.5	1.5
Didymella bellidis	HGUP190030	0	0	0	0	0	0	5	0	5.5	0	0	0
Neoroussoella sp.	HGUP194036	0	0	0	0	0	0	0	0	3	0	0	0
Setophoma terrestris	HGUP190028	2	2	4	0	0	2	0	0	3	0	0	0
Paraphoma vinacea	HGUP192139	0	0	0	0	0	0	0	0	0	0	0	0
Alternaria tenuissima	HGUP191067	0	0	0	0	0	0	8	6	10.5	9.5	7	0
Alternaria tenuissima	HGUP191074	0	0	0	0	0	0	4	2	6.5	1.5	0	0
Alternaria tenuissima	HGUP191075	0	0	0	0	0	0	0	0	4	0	0	0
Alternaria tenuissima	HGUP191076	0	0	0	0	0	0	0	0	3	0	0	0
Alternaria tenuissima	HGUP192142	0	0	0	0	0	0	0	0	0	0	0	0
Alternaria daucifolii	HGUP190026	0	0	0	0	0	0	0	0	0	0	0	0
Alternaria longipes	HGUP192022	2	2	0	0	0	0	0	3	9	6	0	2
Bjerkandera adusta	HGUP190202	2	0	0	0	0	0	9	5	0	7	3.5	0
Bjerkandera adusta	HGUP196001	0	0	0	0	0	0	0	0	0	0	0	0
Emmia latemarginata	HGUP192049	2	0	0	0	0	0	4	4	9.5	0	0	2.5
Emmia latemarginata	HGUP192131	0	0	0	0	0	0	0	0	0	0	0	0
Trametes versicolor	HGUP190157	0	0	0	0	0	0	3	6	0	0	0	0
