# Supplementary material for: Screening for broad-spectrum antimicrobial endophytes from Rosa roxburghii and multi-omic analyses of biosynthetic capacity
Source: Front Plant Sci. 2022 Nov 16;13:1060478. doi: 10.3389/fpls.2022.1060478 (PMC9709285; doi:10.3389/fpls.2022.1060478)
Supplement: Supplementary file 6 [file Table_2.xls]

## Sheet: Supplemental Table S2
Species	Strain accession number	Secondary metabolites	Inhibition rates (%)						Diameters of the inhibition zone (mm)
			Lasiodiplodia theobromae	Botryosphaeria dothidea	Colletotrichum capsici	Pyricularia oryzae	Rhizoctonia solani	Fusarium oxysporum	Pseudomonas syringae pv. actinidiae	Pantoea agglomerans	Staphylococcus aureus	Bacillus subtilis	Escherichia coli	Pseudomonas aeruginosa
Phyllosticta telopeae	HGUP192003	I	3.0 ± 1.1	14.9 ± 0.6	1.4 ± 2.5	14.4 ± 1.9	10.5 ± 2.0	-4.8 ± 0	10.3 ± 1.2	0	10.3 ± 1.2	12.0 ± 0	0	0
		E	21.9 ± 5.8	8.0 ± 1.6	10.0 ± 1.3	19.6 ± 0	14.4 ± 1.6	7.8 ± 2.1	8.5 ± 0.5	7.7 ± 0.6	13.0 ± 1.0	13.3 ± 1.2	9.3 ± 0.6	8.7 ± 0.6
Aspergillus uvarum	HGUP192016	I	25.5 ± 1.8	13.9 ± 1.2	9.3 ± 0	0 ± 3.3	1.9 ± 1.2	-4.1 ± 1.2	9 ± 0	0	9.3 ± 1.2	10.0 ± 1.0	0	0
		E	26.8 ± 2.5	15.3 ± 1.2	19.7 ± 0.6	6.5 ± 0	9.1 ± 2.8	6.4 ± 4.4	8.0 ± 1.0	0	8.7 ± 0.6	11.0 ± 0	0	0
Alternaria longipes	HGUP192022	I	12.7 ± 1.8	5.2 ± 1.0	6.4 ± 1.3	-1.1 ± 1.9	1.3 ± 3.0	12.6 ± 1.2	0	0	12.0 ± 0	10.3 ± 1.2	0	0
		E	10.9 ± 2.5	12.8 ± 2.2	28.0 ± 1.3	18.1 ± 1.3	11.3 ± 1.4	6.4 ± 1.2	0	0	0	8.0 ± 0	12.3 ± 0.6	0
Emmia latemarginata	HGUP192049	I	9.7 ± 3.8	13.2 ± 1.2	20.1 ± 2.2	-3.3 ± 0	4.6 ± 2.0	14.0 ± 2.1	0	0	0	0	9.0 ± 0	0
		E	7.1 ± 1.9	5.2 ± 1.0	27.3 ± 1.3	-2.9 ± 1.3	8.2 ± 1.4	-9.4 ± 0.6	0	8.0 ± 1.0	0	0	9.7 ± 0.6	0
Mycoleptodiscus terrestris	HGUP190018	I	20.0 ± 3.6	11.8 ± 3.2	23.7 ± 1.3	16.7 ± 0	8.5 ± 2.0	1.5 ± 0	0	0	0	12.0 ± 1.0	0	0
		E	3.8 ± 5.8	8.7 ± 0.6	16.5 ± 1.3	-2.2 ± 0	14.4 ± 0.9	9.2 ± 1.2	0	0	12.0 ± 0	11.0 ± 1.0	10.0 ± 1.0	7.7 ± 0.6
Setophoma terrestris	HGUP190028	I	30.3 ± 3.8	19.1 ± 2.2	-0.8 ± 1.3	40.0 ± 3.3	21.1 ± 3.0	21.0 ± 1.2	0	0	12.0 ± 1.0	12.0 ± 1.0	0	0
		E	51.4 ± 3.4	27.1 ± 2.1	25.1 ± 1.3	21.0 ± 1.3	7.3 ± 2.1	15.4 ± 4.4	0	0	11.7 ± 0.6	15.0 ± 1.0	8.0 ± 0	0
Penicillium crustosum	HGUP190031	I	18.8 ± 1.1	11.8 ± 1.6	29.4 ± 4.5	24.4 ± 1.9	7.9 ± 2.3	-16.7 ± 1.2	10.7 ± 1.2	0	0	0	8.0 ± 0	7.7 ± 0.6
		E	9.3 ± 3.8	9.4 ± 1.1	23.3 ± 1.1	-1.4 ± 1.3	8.5 ± 1.1	-11.1 ± 2.1	0	0	0	9.0 ± 1.0	9.7 ± 1.2	8.0 ± 1.0
Bjerkandera adusta	HGUP190202	I	13.3 ± 2.1	13.9 ± 2.2	4.2 ± 1.3	3.3 ± 3.3	7.9 ± 1.2	2.2 ± 1.2	0	0	0	0	8.0 ± 1.0	0
		E	14.2 ± 2.5	6.3 ± 2.1	10.4 ± 1.1	1.4 ± 1.3	13.4 ± 1.8	-16.7 ± 1.2	0	0	0	7.7 ± 0.6	9.0 ± 1.0	0
Guignardia psidii	HGUP191042	I	9.1 ± 3.2	20.8 ± 3.6	25.8 ± 1.3	-3.3 ± 0	6.6 ± 2.0	-3.4 ± 1.2	11.7 ± 0.6	0	11.3 ± 0.6	9.0 ± 1.0	0	0
		E	10.4 ± 6.6	12.2 ± 0.6	10.0 ± 1.3	18.8 ± 1.3	7.3 ± 2.1	11.3 ± 2.4	0	0	8.7 ± 0.6	10.3 ± 0.6	8.0 ± 0	0
Epicoccum latusicollum	HGUP191049	I	15.8 ± 2.1	0.7 ± 1.2	6.4 ± 1.3	4.4 ± 1.9	5.9 ± 2.3	-8.3 ± 3.2	12.7 ± 1.2	0	10.3 ± 0.6	0	0	0
		E	58.5 ± 3.4	58.0 ± 2.2	45.3 ± 1.3	-8.7 ± 0	26.3 ± 4.9	21.7 ± 1.2	18.7 ± 1.2	12.3 ± 0.6	15.3 ± 1.5	20.3 ± 2.5	18.3 ± 0.6	18.0 ± 1.0
Alternaria tenuissima	HGUP191067	I	15.2 ± 2.1	10.8 ± 1.6	9.3 ± 2.2	-2.2 ± 1.9	4.6 ± 2.0	1.5 ± 2.1	0	0	9.7 ± 0.6	0	0	0
		E	15.3 ± 1.0	17.4 ± 3.2	17.6 ± 0.6	11.6 ± 1.3	12.2 ± 2.8	13.3 ± 1.2	9.7 ± 0.6	0	0	9.0 ± 1.0	0	8.0 ± 0
Aureobasidium microstictum	HGUP191071	I	16.4 ± 3.2	12.8 ± 1.6	1.4 ± 1.3	-1.1 ± 1.9	25.1 ± 3.0	9.9 ± 2.1	9.7 ± 0.6	0	11.7 ± 1.5	0	0	0
		E	2.2 ± 4.1	11.1 ± 2.4	16.5 ± 1.3	-1.4 ± 1.3	11.0 ± 3.8	-18.8 ± 1.2	0	0	0	0	12.0 ± 0	0
Neofusicoccum sp.	HGUP191080	I	8.5 ± 4.6	13.9 ± 1.2	2.1 ± 1.3	-6.7 ± 0	20.5 ± 2.0	14.0 ± 2.1	10.7 ± 0.6	0	0	0	8.0 ± 1.0	0
		E	1.1 ± 3.4	13.2 ± 1.2	12.2 ± 1.3	34.1 ± 1.3	14.4 ± 1.6	1.5 ± 2.1	0	0	0	7.7 ± 0.6	0	0
Neofusicoccum parvum	HGUP191132	I	17 ± 1.1	13.2 ± 1.2	2.8 ± 2.2	7.8 ± 1.9	19.2 ± 1.2	15.4 ± 3.2	0	0	0	0	0	0
		E	9.3 ± 4.1	8.7 ± 2.6	14.7 ± 1.1	21.0 ± 3.3	13.4 ± 1.8	5.7 ± 5.6	0	0	0	0	0	0
Botrytis elliptica	HGUP196005	I	6.1 ± 2.1	17.7 ± 1.0	21.5 ± 1.3	0	15.8 ± 1.2	3.6 ± 2.1	11.0 ± 1.0	0	0	0	0	0
		E	4.9 ± 4.3	16.0 ± 2.4	15.0 ± 1.3	-0.7 ± 1.3	10.4 ± 1.1	8.5 ± 4.4	0	0	9.3 ± 0.6	8.3 ± 0.6	8.0 ± 0	0
E and I indicate extracellular and intracellular metabolites, respectively.
