# Supplementary material for: Screening for broad-spectrum antimicrobial endophytes from Rosa roxburghii and multi-omic analyses of biosynthetic capacity
Source: Front Plant Sci. 2022 Nov 16;13:1060478. doi: 10.3389/fpls.2022.1060478 (PMC9709285; doi:10.3389/fpls.2022.1060478)
Supplement: Supplementary file 7 [file Table_3.xlsx]

## Sheet: Supplemental Table S3
Species	Strain no.	Type	Function Description	Gene No.
Epicoccum latusicollum	HGUP191049 = CGMCC 40110	J	Translation, ribosomal structure and biogenesis	335
Epicoccum latusicollum	HGUP191049 = CGMCC 40110	A	RNA processing and modification	242
Epicoccum latusicollum	HGUP191049 = CGMCC 40110	K	Transcription	246
Epicoccum latusicollum	HGUP191049 = CGMCC 40110	L	Replication, recombination and repair	198
Epicoccum latusicollum	HGUP191049 = CGMCC 40110	B	Chromatin structure and dynamics	106
Epicoccum latusicollum	HGUP191049 = CGMCC 40110	D	Cell cycle control, cell division, chromosome partitioning	191
Epicoccum latusicollum	HGUP191049 = CGMCC 40110	Y	Nuclear structure	26
Epicoccum latusicollum	HGUP191049 = CGMCC 40110	V	Defense mechanisms	35
Epicoccum latusicollum	HGUP191049 = CGMCC 40110	T	Signal transduction mechanisms	417
Epicoccum latusicollum	HGUP191049 = CGMCC 40110	M	Cell wall/membrane/envelope biogenesis	48
Epicoccum latusicollum	HGUP191049 = CGMCC 40110	N	Cell motility	2
Epicoccum latusicollum	HGUP191049 = CGMCC 40110	Z	Cytoskeleton	108
Epicoccum latusicollum	HGUP191049 = CGMCC 40110	W	Extracellular structures	5
Epicoccum latusicollum	HGUP191049 = CGMCC 40110	U	Intracellular trafficking, secretion, and vesicular transport	299
Epicoccum latusicollum	HGUP191049 = CGMCC 40110	O	Posttranslational modification, protein turnover, chaperones	478
Epicoccum latusicollum	HGUP191049 = CGMCC 40110	C	Energy production and conversion	312
Epicoccum latusicollum	HGUP191049 = CGMCC 40110	G	Carbohydrate transport and metabolism	331
Epicoccum latusicollum	HGUP191049 = CGMCC 40110	E	Amino acid transport and metabolism	306
Epicoccum latusicollum	HGUP191049 = CGMCC 40110	F	Nucleotide transport and metabolism	106
Epicoccum latusicollum	HGUP191049 = CGMCC 40110	H	Coenzyme transport and metabolism	94
Epicoccum latusicollum	HGUP191049 = CGMCC 40110	I	Lipid transport and metabolism	384
Epicoccum latusicollum	HGUP191049 = CGMCC 40110	P	Inorganic ion transport and metabolism	145
Epicoccum latusicollum	HGUP191049 = CGMCC 40110	Q	Secondary metabolites biosynthesis, transport and catabolism	325
Epicoccum latusicollum	HGUP191049 = CGMCC 40110	R	General function prediction only	1006
Epicoccum latusicollum	HGUP191049 = CGMCC 40110	S	Function unknown	256
