# Supplementary material for: Screening for broad-spectrum antimicrobial endophytes from Rosa roxburghii and multi-omic analyses of biosynthetic capacity
Source: Front Plant Sci. 2022 Nov 16;13:1060478. doi: 10.3389/fpls.2022.1060478 (PMC9709285; doi:10.3389/fpls.2022.1060478)
Supplement: Supplementary file 8 [file Table_4.xlsx]

## Sheet: Supplemental Table S4
Cluster	Contig	BGC type	Start	Stop	Length of BGC (bp)	BGC content (% similarity)	Reference BGC	CAS	Antimicrobial activity and Reference
1	Contig_0001	NRPS-like	439377	480137	40761	－	－	－
2	Contig_0001	NRPS	1412911	1458821	45911	Dimethylcoprogen (100%)	BGC0001249	117892-97-4
3	Contig_0002	NRPS	267202	323628	56427	－	－	－
4	Contig_0003	NRPS-like	1	39216	39216	－	－	－
5	Contig_0003	T1PKS	81142	123677	42536	－	－	－
6	Contig_0003	Terpene	229157	238149	8993	Squalestatin S1 (40%)	BGC0001839	142561-96-4	Nicolaou et al., 1994 and 1995
7	Contig_0003	Terpene	957468	979358	21891	－	－	－
8	Contig_0004	Terpene	433150	454462	21313	－	－	－
9	Contig_0005	NRPS-T1PKS	1	45977	45977	Phomasetin (42%)	BGC0001738	207791-30-8
10	Contig_0005	NRPS-like	1340964	1384546	43583	－	－	－
11	Contig_0006	T1PKS	845529	889009	43481	Oxyjavanicin (25%)	BGC0001242	1702-77-8	Kato et al., 2020
12	Contig_0008	NRPS	89777	133667	43891	－	－	－
13	Contig_0009	NRPS-like	1104999	1148853	43855	－	－	－
14	Contig_0010	Terpene	460378	481283	20906	－	－	－
15	Contig_0011	T1PKS	559060	598847	39788	(-)-Mellein (100%)	BGC0001244	480-33-1
16	Contig_0011	T1PKS	828000	872532	44533	Patulin (20%)	BGC0000120	149-29-1	Paytubi et al., 2017
17	Contig_0011	NRPS-like	1081017	1123820	42804	－	－	－
18	Contig_0013	T1PKS	7422	54247	46826	－	－	－
19	Contig_0013	NRPS-like	1452135	1495895	43761	－	－	－
20	Contig_0014	T1PKS	264479	310997	46519	Melanin (100%)	BGC0001265	8049-97-6
21	Contig_0019	T1PKS	66031	119182	53152	Azanigerone A (26%)	BGC0001143	1446146-90-2
22	Contig_0019	T1PKS	1036515	1072018	35504	－	－	－
23	Contig_0020	T1PKS	789745	828923	39179	－	－	－
24	Contig_0020	Indole-T1PKS	1279632	1336432	56801	－	－	－
Reference
Kato, S.; Motoyama, T.; Uramoto, M.; Nogawa, T.; Kamakura, T.; Osada, H. Induction of secondary metabolite production by hygromycin B and identification of the 1233A biosynthetic gene cluster with a self-resistance gene. The Journal of Antibiotics 2020, 73, 475–479.
Nicolaou, K. C.; Yue, E. W.; Naniwa, Y.; De Riccardis, F.; Nadin, A.; Leresche, J. E.; Greca, S. L.; Yang, Z. Zaragozic acid A/squalestatin S1: synthetic and retrosynthetic studies. Angewandte Chemie International Edition in English 1994, 33, 2184–2187.
Nicolaou, K. C.; Yue, E. W.; La Greca, S.; Nadin, A.; Yang, Z.; Leresche, J. E.; Tsuri, T.; Naniwa, Y. Synthesis of zaragozic acid A/squalestatin S1. Chemistry–A European Journal 1995, 1, 467–494.
Paytubi, S.; de La Cruz, M.; Tormo, J. R.; Martín, J.; González, I.; Gonzalez-Menendez, V.; Genilloud, O.; Reyes F.; Vicente, F.; Madrid C.; Balsalobre, C. A high-throughput screening platform of microbial natural products for the discovery of molecules with antibiofilm properties against Salmonella. Front. Microbiol. 2017, 8, 326.
